# Supplementary material for: Establishment and validation of a callus tissue transformation system for German chamomile (Matricaria chamomilla L.)
Source: BMC Plant Biol. 2023 Dec 20;23:659. doi: 10.1186/s12870-023-04680-3 (PMC10731808; doi:10.1186/s12870-023-04680-3)
Supplement: Supplementary file 1 — Additional file 1. [file 12870_2023_4680_MOESM1_ESM.xlsx]

## Sheet: Sheet1
Table S1 Primers used in the study and their applications
Name	Primer sequence	Purpose
McFPS-F	GAATCTGTTGTAAATGGCTTGCTC	cDNA cloning of McFPS
McFPS-R	TCAAGCTACGTTACTTATGTCCCT	cDNA cloning of McFPS
McFPS-3'F	GGCTTATTACGTGCATCTTCTGGACC	To obtain the full length of McFPS
McFPS-5'R	AGTGTAGTCGATCATCCGCTCCGC	To obtain the full length of McFPS
McFPS-z-F	CCGGAATTCATGGCTTGCTCTAGT	Construction of McFPS eukaryotic expression vector
McFPS-z-R	CGCGGATCCCTTATGTCCCTTATA	Construction of McFPS eukaryotic expression vector
McFPS-Q-F	GTCATTGGGCGGAGCGGATGA	McFPS fluorescence quantitative analysis
McFPS-Q-R	CACCAACCAAGAGCACACGC	McFPS fluorescence quantitative analysis
18s-F	TTCTTGTTTGCCCTCTTATTCT	Internal genes
18s-R	AACCAGGTAGCATTCCTCTTC	Internal genes
rolB-F	GCTCTTGCAGTGCTAGATTT	Hairy root detection
rolB-R	GAAGGTGCAAGCTACCTCTC	Hairy root detection
rolC-F	CTCCTGACATCAAACTCGTC	Hairy root detection
rolC-R	TGCTTCGAGTTATGGGTACA	Hairy root detection
Hyg-F	CTTCTACACAGCCATCGGTCCAG	Transgenic callus tissue detection
Hyg-R	TCGTTATGTTTATCGGCACTTTG	Transgenic callus tissue detection
